# Supplementary material for: Flavor Evolution and Quality Changes in Hot-Pressed Peanut Oil: Impact of Roasting Temperature and Storage Time
Source: Foods. 2025 Nov 18;14(22):3945. doi: 10.3390/foods14223945 (PMC12651882; doi:10.3390/foods14223945)
Supplement: Supplementary file 1 [file foods-14-03945-s001.zip]

Archive with 2 entries (2 files):
- highlight.pdf
- supplementary tables.pdf
